# Supplementary material for: Clinical Efficacy of Probiotics for Relieving Cold Symptoms in Healthy Individuals: A Randomized, Double-Blind, Placebo-Controlled Clinical Trial
Source: Nutrients. 2025 Apr 28;17(9):1490. doi: 10.3390/nu17091490 (PMC12073269; doi:10.3390/nu17091490)
Supplement: Supplementary file 1 [file nutrients-17-01490-s001.zip]

Archive with 1 entries (1 files):
- nutrients-3540668-supplementary.pdf
